# Supplementary material for: Herbal medicine use and renal dysfunction among persons living with HIV on Tenofovir-based ART in Kampala, Uganda
Source: PLoS One. 2026 Feb 18;21(2):e0343124. doi: 10.1371/journal.pone.0343124 (PMC12915923; doi:10.1371/journal.pone.0343124)
Supplement: S3 File — (XLSX) [file pone.0343124.s003.xlsx]

## Sheet: Sheet1
ID Number	Age	Sex	Weight	Education_Level	Herbal_medicine_Use	Duration_Herbalmedicine	Advised_by	HM_OftenUse	ART_Regimen	Duration_ART	Comorbidities	Alcohol_Use	Smoking	Herb_Name	Clinician_aware	Intention_Disclose	Creatinine	Urea	Sodium	Potassium	Chloride	eGFR	Hypertension	Diabetes
1	38	0	84.1	0	0				0	8		0	0				118	3.8	115	44.91	100	52	0	0
2	27	0	65	1	1	0	0	0	0	10		0	0	0	0	1	57	1.9	114	44.6	97.9	123	0	0
3	34	0	84.4	1	1	1	1	0	0	7		0	0	0	0	1	75	2.5	139	4.23	107.2	92	0	0
4	44	0	81	1	1	0	1	1	0	10		1	0	0	0	1	77	4.7	144	4.92	106	84	0	0
5	36	0	59.6	2	1	0	0	1	0	2		1	0	0	0	1	88	3.1	125	24.7	94.8	75	0	0
6	32	0	62.1	1	1	0	0	0	0	13		0	0	0	0	1	97	6.4	113	45.04	94.5	69	0	0
7	29	0	89.9	3	1	0	2	1	0	5		0	0	0	0	1	86	2.9	131	21.48	99.8	81	0	0
8	50	0	130.3	1	0				0	4		0	0				110	2.7	122	30.07	102.4	53	0	0
9	24	0	57.5	2	1	0	2	1	0	2		1	0	1	0	0	80	2.2	123	33	97.2	91	0	0
10	33	0	54.3	2	1	0	0	1	1	10		1	0	1	0	1	90	2.9	126	35.1	98.2	75	0	0
11	33	0	74	1	1	0	2	1	0	12		1	0	1	0	0	90	3.9	147	4.45	102.7	41	0	0
12	34	0	51.4	3	1	0	0	0	0	3		0	0	0	0	1	67	2	143	5.5	99	106	0	0
13	30	0	76	2	1	0	2	2	0	10		1	0	0	0	0	128	3.2	140	30.9	105.2	50	0	0
14	38	0	66	1	1	0	0	1	0	11		0	0	0	0	0	77	3.5	116	41	97.5	87	0	0
15	25	0	51	3	1	1	0	1	0	4		1	0	0	0	0	77	1	146	4.55	106.1	95	0	0
16	34	0	53.8	3	1	0	0	0	0	7		0	0	0	0	0	99	2.7	133	30.31	99.4	66	0	0
17	38	0	60	2	0				0	12		0	0				95	2.5	131	28.63	100.8	68	0	0
18	36	0	62.1	1	1	0	0	2	0	6		0	0	0	0	0	78	1.5	110	49.19	100.7	87	0	0
19	32	0	65	2	1	0	0	0	0	8		0	0	0	0	0	107	2.6	118	38.4	98.8	61	0	0
20	28	0	86	0	1	0	0	1	0	4		1	0	0	0	0	126	4	139	4.79	102.7	51	0	0
21	29	0	54	1	1	0	0	0	0	11		0	0	0	0	0	80	1.5	113	39.1	95.6	88	0	0
22	39	0	77.7	2	1	0	0	1	0	5	1	1	0	0	0	0	121	3.9	116	45.98	96.3	50	1	0
23	36	0	90	1	1	0	0	1	0	7		0	0	0	0	0	67	2	141	5.29	100.7	104	0	0
24	28	0	69.5	2	1	0	2	0	0	6		0	0	0	0	1	88	2.8	118	43.91	100.6	79	0	0
25	26	0	70.2	2	1	0	0	1	0	6		1	0	0	0	1	92	4.5	122	38	98.2	76	0	0
26	40	0	70	1	1	1	0	0	0	8		0	0	0	0	1	87	2.7	124	27.3	100.6	74	0	0
27	35	0	70.5	1	1	1	0	2	0	10		1	0	0	0	0	96	2.8	114	38.82	98.1	68	0	0
28	28	0	46.4	2	1	0	0	1	0	5		0	0	0	0	0	93	2.3	100	43.2	98.3	74	0	0
29	27	0	61.5	2	1	0	0	1	0	1		1	0	0	0	1	88	2.2	119	96.4	97.4	80	0	0
30	28	0	47.1	2	1	0	0	0	0	5		0	0	0	0	0	101	4.4	112	39.5	96.8	67	0	0
31	42	0	49	2	1	0	2	1	0	3		0	0	1	0	0	89	2.4	117	41.3	96.5	72	0	0
32	67	1	79	2	1	1	0	2	0	3	1	0	0	0	0	0	134	4	115	46.2	91.4	50	1	0
33	36	0	60	1	1	0	2	1	0	3		0	0	0	0	0	78	4.1	125	29.4	96.6	87	0	0
34	40	0	75	1	1	0	2	1	0	3		0	0	0	0	0	106	3.4	124	32.3	97.4	59	0	0
35	52	0	61	1	1	0	0	0	1	2	3	0	0	0	0	0	114	1.5	105	56.64	91.3	50	0	0
36	54	0	68	1	1	0	2	1	0	3	1	0	0	0	0	1	121	3.5	116	38.33	94.5	46	1	0
37	59	0	109	2	1	1	2	1	0	3	1	0	0	0	0	0	112	3.7	126	30.91	94.2	49	1	0
38	41	1	70	2	1	1	0	0	0	3		1	0	2	0	0	131	2.8	144	4.8	105.7	60	0	0
39	30	0	62	2	1	1	0	1	0	3	1	0	0	0	0	0	128	5.5	127	30.87	94.1	50	1	0
40	42	0	60	2	1	1	2	2	0	6	2	1	0	0	1		123	2.4	113	44.34	96.2	48	0	2
41	43	0	65	2	1	1	0	1	0	3		0	0	0	0	0	88	2.9	111	49.14	99.6	72	0	0
42	49	1	60	1	1	0	0	1	0	4	3	1	0	0	0	0	127	3.2	119	38.68	95.1	60	0	0
43	42	0	78	3	1	0	0	1	0	4		0	0	2	1		65	1.5	143	4.05	109	104	0	0
44	52	0	38	1	1	0	0	1	0	6	2	1	0	0	0	0	120	4.6	124	34.61	98	47	0	2
45	39	1	56	2	1	0	0	2	0	2		0	0	0	0	1	69	1.7	142	4.99	105.4	116	0	0
46	45	0	63	1	0				0	2		0	0				67	2.9	149	5.07	101.3	99	0	0
47	52	1	64	3	1	1	0	0	0	4		0	0	2	0	0	82	2.9	113	42.4	102	74	0	0
48	50	0	66	3	0				0	3		0	0				106	4.5	134	25.57	93.4	55	0	0
49	28	0	80	1	1	1	0	1	0	3		0	0	2	0	0	97	3.3	116	34.41	97.2	70	0	0
50	34	1	60	3	1	1	2	1	0	3		0	0	0	0	0	110	2.3	110	43.21	95.3	78	0	0
51	51	0	54	3	1	1	0	0	0	4		0	0	0	0	0	50.2	3.6	120	24.9	108.5	110	0	0
52	45	0	70	0	1	0	0	1	0	3	1	1	0	0	0	0	120	3.3	140	5.24	101	49	1	0
53	38	0	51	1	1	0	0	1	0	3	1	1	0	0	0	1	137	3.9	139	5.5	96.2	44	1	0
54	35	1	70	1	1	0	2	1	0	3		0	0	0	0	0	62	2.1	122	25.7	104	123	0	0
55	44	0	70	0	1	1	0	1	0	2		0	0	1	0	0	65	2.6	132	25.8	89.4	103	0	0
56	47	0	65	0	1	1	0	1	0	4		1	0	0	0	0	58	2.8	137	134	18.08	109	0	0
57	31	1	68	2	1	1	0	0	0	5		0	0	0	0	0	105	2.7	132.6	27.2	100.4	84	0	0
58	67	1	75	3	1	0	0	1	0	2		1	0	0	0	1	122	3.4	140	23.67	98.7	56	0	0
59	37	1	92	1	1	0	0	0	0	3		0	0	0	0	1	77	2.3	131	33	96.9	114	0	0
60	53	0	1	1	1	0	2	2	0	3	1	0	0	0	0	1	126	3	145	6.09	98.2	44	1	0
61	58	0	50	1	1	1	0	1	0	4		0	0	0	0	1	87	2.5	118	40.1	97.6	67	0	0
62	48	1	80	3	1	0	0	0	0	6	2	0	0	0	0	0	125	4	117	43.1	93.7	61	0	2
63	54	1	68	2	1	1	0	1	0	2		1	0	0	0	0	124	2.2	124	4.09	94.2	44	0	0
64	39	0	83	3	1	0	0	0	0	3		0	0	0	0	0	52	3.2	117	4.4	103.5	118	0	0
65	30	0	60	2	1	1	0	0	0	2		1	0	0	0	0	59	1.7	141	4.23	106.2	122	0	0
66	37	0	60	3	1	0	0	0	0	3		0	0	0	0	1	79	5.6	112	45.2	94.1	85	0	0
67	45	1	96	3	1	0	0	1	0	4	1	1	0	0	0	1	110	2.1	126	30.1	108.2	73	1	0
68	44	1	80	2	0				0	5		1	0				88	1.9	131	21.84	99.8	96	0	0
69	48	0	60	1	1	0	0	0	0	1		0	0	2	0	1	99	2.2	137	30.13	99.8	61	0	0
70	33	0	49	3	1	0	0	2	0	3		0	0	0	0	1	59	2.4	128	28.6	100.7	118	0	0
71	43	0	80	1	1	0	0	2	0	3		0	0	0	1		78	1.5	110	49.1	100.5	83	0	0
72	39	1	67	3	0				0	4	1	0	0				59	3.8	139	5.01	101	122	1	0
73	40	0	89	2	1	0	2	1	0	4		0	0	0	0	0	77	1	143	4.54	106.2	86	0	0
74	37	0	77	1	1	1	2	0	0	2		0	0	0	0	0	90	3.9	144	4.43	102.6	86	0	0
75	43	0	60	1	1	0	0	0	0	2	1	0	0	0	1		138	1.8	149	7.41	97.8	42	1	0
76	25	0	68	3	1	1	0	0	0	2		1	0	0	0	1	67	2.3	138	5.29	100.4	112	0	0
77	29	0	72	1	1	1	2	0	0	13		1	0	0	0	1	87	2.7	118	4.2	100.5	80	0	0
78	32	0	67	0	1	0	0	0	0	3		1	0	2	0	1	67	2.6	149	5.07	101.4	107	0	0
79	27	0	65	2	1	0	2	2	0	1		0	0	0	0	1	125	1.6	128	29.3	98.3	52	0	0
80	42	1	78	1	1	0	0	1	0	1		0	0	1	0	0	78	2.5	118	40.02	96.9	84	0	0
81	23	0	58	1	0				0	2		0	0				81	4.1	139	20.97	101	90	0	0
82	36	1	75	2	1	1	0	0	0	13		0	0	0	0	1	106	7.2	137	27.26	100.4	80	0	0
83	21	0	56	2	1	0	0	0	1	1		0	0	0	0	0	85	2.7	134	18.08	95.8	86	0	0
84	34	1	65	1	1	0	0	2	0	4		1	0	0	0	0	67	2.1	141	5.23	100.5	121	0	0
85	33	0	77	3	1	1	0	2	0	1		0	0	0	0	1	90	3.4	147	4.42	103.1	75	0	0
86	28	0	68	3	0				0	2		1	0				88	3.6	132	25.28	98.6	79	0	0
87	35	0	63.5	1	1	1	1	1	0	8		1	0	0	0	1	71	1.2	145	4.34	106.2	98	0	0
88	46	0	55	1	0				0	9		0	0				91	2.1	125	25.47	102.1	68	0	0
89	63	1	86	3	1	0	2	1	0	7	1	1	0	0	0	1	120	4.1	142	4.56	106.3	59	1	0
90	30	0	48	3	1	1	0	1	0	6		0	0	0	0	1	77	1.9	140	4.42	106.9	92	0	0
91	33	1	48	2	0				0	4		1	0				78	1.5	109	48.19	100.5	116	0	0
92	44	0	85	1	1	1	2	1	0	3		1	0	0	0	0	108	3.5	109	45.21	95.3	56	0	0
93	37	1	70	3	1	1	0	0	0	2		0	0	2	0	0	59	2.4	131	28.3	100.1	123	0	0
94	46	1	56	3	1	1	2	1	0	3		0	0	0	0	0	128	2.3	133	30.11	99.4	60	0	0
95	36	0	67	2	0				0	3		0	0				97	3.3	116	43.14	97.5	67	0	0
96	71	1	68	1	1	1	0	0	0	4	1	0	0	0	0	0	130	3.3	116	39.57	94.2	51	1	0
97	35	0	54	2	1	1	2	1	0	3		1	0	0	0	0	110	2.5	122	30.7	104.2	58	0	0
98	60	0	76	0	0				0	1		0	0				89	2.6	117	41.44	96.4	64	0	0
99	48	0	63	3	1	0	2	0	0	2		0	0	0	0	0	101	4.9	119	39.4	96.7	59	0	0
100	41	0	71	1	1	1	0	0	0	2		0	0	0	0	0	79	6.2	113	54.4	94.6	83	0	0
101	28	0	62	1	1	0	0	1	0	2		0	0	0	0	0	56	1.7	152	4.26	103.8	124	0	0
102	49	0	69	1	1	0	0	0	0	3		0	0	0	0	0	123	3.7	110	43.3	95.3	46	0	0
103	28	1	68	2	1	0	1	1	0	3		1	0	0	0	0	88	2.8	110	49.15	96.9	106	0	0
104	38	0	78	2	1	1	2	0	0	10		0	0	0	0	0	139	5	124	34.55	100.6	43	0	0
105	31	0	88	1	1	0	0	0	0	8		0	0	1	0	1	79	4.6	112	45.1	94.2	88	0	0
106	40	0	70	1	1	0	0	0	0	10		1	0	1	0	1	120	4.7	121	39	93.5	51	0	0
107	32	0	75	2	1	1	2	1	0	9		1	0	0	0	0	123	3.5	144	4.7	104.7	52	0	0
108	25	0	67	0	1	0	0	2	0	8		1	0	0	0	1	119	4	139	4.79	110	56	0	0
109	39	0	60	1	1	1	0	0	0	6		1	0	0	1		106	4.3	134	26.57	93.7	59	0	0
110	45	0	74	1	0				0	7		0	0				82	2.9	114	42.57	101.4	77	0	0
111	31	0	77	1	1	0	2	1	0	8		0	0	0	0	1	111	4.6	110	52	92.3	59	0	0
112	38	1	79	2	1	0	0	2	0	8		1	0	0	0	0	84	3.1	124	24.7	94.6	105	0	0
113	34	1	66	2	1	0	0	1	0	5		1	0	0	0	1	68	2.6	131	21.4	99.8	121	0	0
114	30	0	59	2	1	0	0	0	0	6		1	0	0	0	1	78	2.2	118	40.1	96.7	90	0	0
115	40	0	74	3	0				0	4		0	0				87	2.2	115	39.52	96	74	0	0
116	30	0	76	3	0				1	2		0	0				93	2.3	112	43	98.2	73	0	0
117	36	0	70	3	0				1	3		0	0				96	2.9	112	38.9	98.1	68	0	0
118	25	0	68	1	1	0	0	2	0	7		0	0	0	0	0	96	2.9	118	38.18	98	73	0	0
119	26	0	62	2	1	0	0	0	0	3		0	0	0	1		114	4.1	120	44	94.6	59	0	0
120	38	0	66	2	1	0	2	0	0	5		1	0	0	0	0	128	4.3	141	5.2	98	47	0	0
121	30	0	77	3	1	0	2	0	0	7		0	0	0	0	0	85	3.9	113	41.1	98.2	81	0	0
122	41	1	78	2	1	1	2	1	0	3		0	0	0	0	1	80	4	141	5.21	106.1	109	0	0
123	28	0	68	1	1	1	2	0	0	2		0	0	1	0	0	53	1.9	146	4.48	103.5	125	0	0
124	30	0	68	2	0				0	4		0	0				98	2.8	147	4.77	100.7	69	0	0
125	32	0	66	2	0				0	8		0	0				49	1.7	138	4.24	101.1	125	0	0
126	34	0	53	2	1	0	2	2	0	14		0	0	0	0	0	36	0.9	137	4.12	108.9	133	0	0
127	44	0	62	2	1	0	0	2	0	4		0	0	0	0	0	89	2.2	140	5.6	97.3	71	0	0
128	19	0	64.5	1	1	0	0	1	0	2		1	0	1	0	0	100	3.7	132	30.4	93	72	0	0
129	37	0	75	2	1	0	1	1	0	2		0	0	0	0	0	81	3.1	133	20.7	101.4	83	0	0
130	30	0	62.4	2	0				0	1		0	0				106	2.7	136	27.62	100.4	63	0	0
131	28	0	57.5	2	0				0	7		1	0				85	2.3	123	18.1	95.6	82	0	0
132	23	0	49.4	3	1	0	0	0	0	3		0	0	0	0	1	97	2.2	123	36	95.8	73	0	0
133	35	0	79.2	2	1	0	0	1	0	10		0	0	0	0	1	59	3.9	145	4.2	101.4	117	0	0
134	37	0	62.9	2	0				0	9		0	0				106	3.4	107	49.93	97.4	60	0	0
135	27	1	79.4	3	1	1	2	0	0	4		1	0	0	0	0	88	6.2	134	25.8	98.6	106	0	0
136	30	0	58.3	2	1	0	1	0	0	2		0	0	0	1		91	2.1	125	24.74	102.2	75	0	0
137	25	0	51.3	2	1	1	0	0	0	3		0	0	0	0	0	108	2.5	110	45.12	95.4	63	0	0
138	26	0	2	0	0				0	2		0	0				79	2.3	116	34.4	97.5	91	0	0
139	50	1	66	1	1	0	2	1	0	3		0	0	0	0	1	87	2.7	134	23.6	99.2	93	0	0
140	44	0	70	3	0				0	4		0	0				97	3.3	118	43.1	105.7	64	0	0
141	48	1	60	2	1	0	0	0	0	2		0	0	0	0	0	106	3.4	132	26.7	93.7	75	0	0
142	45	0	80	2	1	0	0	0	0	3	1	0	0	2	1		126	3.4	134	24.5	97.8	46	1	0
143	30	0	55	0	0				0	3		0	0				82	2.9	112	43.5	101.4	85	0	0
144	35	0	60	2	1	0	2	1	0	3	1	0	0	0	0	0	121	3.7	120	36.27	93.8	52	1	0
145	67	0	71	1	1	0	2	1	0	3	2	0	0	0	0	1	89	2.6	117	41.4	96.3	61	0	2
146	40	1	75	2	1	1	2	1	0	5		0	0	0	0	0	98	1.3	137	44.7	101.2	86	0	0
147	45	1	100	3	1	0	2	2	0	3		1	0	0	0	1	101	4.9	118	39.4	97.8	81	0	0
148	46	0	91	2	1	0	0	0	0	3	1	0	0	0	1		49	1.8	138	4.24	101.1	114	1	0
149	51	1	65	1	0				0	3		0	0				88	2.8	110	49.1	96.8	92	0	0
150	33	0	48	1	1	0	0	0	0	3		0	0	0	0	0	87	2.2	102	38.2	99.4	78	0	0
151	42	0	85	0	1	1	2	1	0	3		0	0	0	0	1	123	1.9	110	28.3	103.8	49	0	0
152	53	1	88	2	1	1	2	1	0	3		0	0	0	0	1	55	2.4	114	34.6	99.7	114	0	0
153	49	0	70	1	1	0	2	1	1	2		0	0	0	1		94	1.3	109	26.1	88.6	64	0	0
154	45	0	75	1	1	0	0	1	0	4		0	0	2	0	0	84	2.5	114	24.4	96.2	75	0	0
155	55	0	68	1	0				0	4	1	0	0				97	2.6	113	28.5	94.8	60	1	0
156	52	0	66	2	0				0	3	1	0	0				88	5.8	118	45.1	98.1	68	1	0
157	33	1	72	1	1	1	0	1	0	3		0	0	0	0	0	96	4.5	116	43.7	95.6	69	0	0
158	38	0	60	1	0				0	1		0	0				94	2.3	118	41.2	97.6	69	0	0
159	35	1	70	1	1	0	2	1	0	4		0	0	2	0	1	69	2.8	118	38.8	98.1	119	0	0
160	32	0	63	2	1	1	0	1	0	2		1	0	0	1		93	5.2	129	22.62	84.1	72	0	0
161	34	1	56	2	1	0	1	1	0	5		1	0	0	0	0	104	2.3	119	46.2	95.5	83	0	0
162	33	1	64	1	0				0	3		0	0				86	2	118	39.4	90.1	102	0	0
163	38	0	68	1	1	1	0	1	0	2		1	0	0	0	0	92	4.3	122	38.1	98.2	70	0	0
164	46	0	100	0	0				0	4		0	0				91	2.3	125	27.56	91.4	68	0	0
165	26	0	65	1	1	0	0	2	0	3		0	0	0	0	0	52	1.1	85	22.9	100.2	127	0	0
166	61	1	60	2	1	1	0	1	0	4		0	0	0	0	1	122	2.4	139	39.1	99.7	58	0	0
167	52	0	60	1	1	1	2	1	0	4		0	0	0	1		87	2.8	123	27.5	100.4	69	0	0
168	30	0	70	1	1	1	2	2	0	2	1	0	0	1	0	0	115	2.5	124	34.86	100.8	57	1	0
169	33	1	60	3	0				0	3		0	0				78	3.8	119	27.6	106.2	116	0	0
170	35	0	76	2	1	1	0	1	0	4	1	0	0	0	0	0	131	4.7	117	43.05	96.8	47	1	0
171	25	0	51.9	2	0				0	4		1	0				105	3.2	124	33.2	107.4	65	0	0
172	34	0	50.4	1	1	1	0	2	0	6		1	0	1	0	1	150	3.6	142	4.1	98.7	40	0	0
173	29	0	1	1	1	0	1	1	0	3		1	0	0	0	0	110	2.6	102	43.3	109.8	60	0	0
174	25	0	64.5	2	1	0	2	1	0	3		0	0	0	1		67	2.2	148.2	3.75	105	112	0	0
175	35	0	64.2	1	0				0	7		1	0				71	4.4	150	4.54	100.3	98	0	0
176	28	0	65.9	2	0				0	4		0	0				88	3.6	149	5.1	99.7	79	0	0
177	32	0	61	3	0				0	2		0	0				72	3.2	148.8	4.33	100.7	98	0	0
178	38	0	74.7	2	1	1	0	2	0	2		1	0	0	0	0	81	1.8	140	4.9	96.8	82	0	0
179	39	0	66	1	1	1	0	1	0	6		1	0	0	0	0	87	2.4	125	29.4	96.6	75	0	0
180	28	0	73.9	3	1	0	0	2	0	3		1	0	0	0	0	127	4.8	148	30.9	102.3	51	0	0
181	42	0	56	2	1	1	0	1	0	2		0	0	0	0	1	81	1.8	177	4.1	98.6	80	0	0
182	35	1	53	2	0				0	4		1	0				84	2.8	142	4.34	105.7	107	0	0
183	50	0	70	1	1	0	0	1	0	4		0	0	0	0	0	94	1.5	112	39.9	95.8	64	0	0
184	42	0	75	2	1	1	2	1	0	3		0	0	0	0	0	99.6	2.3	118	38.5	88.9	63	0	0
185	47	0	65	2	1	0	0	1	0	4		0	0	0	0	0	90	3	108	35.2	98.8	68	0	0
186	40	0	60	0	1	0	0	1	0	3		1	0	0	0	0	79	2.1	117	30.49	95.2	84	0	0
187	39	1	78	1	1	0	0	1	0	5		0	0	2	0	0	73	2.3	119	35.1	96.6	114	0	0
188	48	0	74	1	1	0	0	1	0	3		0	0	0	0	0	92	2.8	110	44.2	96.9	66	0	0
189	31	0	58	2	1	0	2	1	0	2		0	0	0	0	0	66	1.8	116	41	99	110	0	0
190	37	0	80	1	1	0	0	1	0	4		0	0	0	0	0	125	2.6	129	29.33	98.7	49	0	0
191	44	1	54	2	1	0	0	1	0	6		0	0	0	0	0	147	5.3	119	47	102.2	52	0	0
192	59	1	62	1	1	1	0	1	0	2		0	0	0	0	0	67	1.9	140	5.07	101.2	104	0	0
193	50	1	62	1	0				0	3		0	0				74	2.4	115	35.6	100.8	106	0	0
194	36	0	67	1	1	0	2	1	0	3		1	0	0	0	0	88	3.2	119	39.2	98.2	75	0	0
195	44	0	60	1	1	0	0	1	1	3		0	0	0	0	1	106.1	2.4	110	47.3	98.1	57	0	0
196	40	0	54	2	1	0	2	1	0	3		0	0	0	0	0	65	1.2	142	4.08	109.4	106	0	0
197	40	0	90	1	1	0	2	1	0	4		1	0	0	0	1	77	3.7	124	4.92	105.3	86	0	0
198	67	0	60	3	1	1	0	2	0	4		0	0	1	0	1	96	1.7	142	4.88	104.4	56	0	0
199	40	0	91	2	1	0	2	1	0	4		0	0	1	0	1	75	2.5	138	4.32	106.4	89	0	0
200	50	1	53	1	1	1	0	1	0	2		0	0	0	1		51	1.3	131	4.27	106.3	119	0	0
201	35	0	56	2	1	0	0	0	0	1		0	0	0	0	1	89	2.4	109	49.4	95.2	75	0	0
202	39	0	108	2	0				0	3		0	0				89	3	119	44.7	97.9	73	0	0
203	39	0	69	2	1	0	0	1	0	2		0	0	0	0	0	107	5.3	117	47.2	96.4	58	0	0
204	49	0	70	0	1	1	2	1	0	4		0	0	0	0	0	80	2.2	126	33.2	98.7	78	0	0
205	36	0	59	1	0				0	3		0	0				85	2.6	118	45.3	99.2	78	0	0
206	53	0	79	1	1	1	2	2	0	2		0	0	0	0	0	101	5.7	116	44.7	94.7	57	0	0
207	38	1	78	1	0				0	7		0	0				66	2.7	148	3.94	110	119	0	0
208	37	1	59	2	1	0	0	0	0	2		0	0	0	0	0	97	2.3	111	34.4	98.9	89	0	0
209	52	1	79	1	1	0	0	1	0	8		0	0	0	0	0	133	2.1	116	44	99.3	55	0	0
210	43	0	69.4	1	1	0	0	1	0	3		0	0	0	0	1	90	2.8	115	41.8	94.2	70	0	0
211	63	1	60	1	1	0	0	1	0	2		1	0	2	1		83	3.3	129	3.87	102.7	91	0	0
212	50	1	55	1	0				0	5		1	0				107	4	118	39.3	96.6	73	0	0
213	42	1	78	1	0				0	3		0	0				95	3.6	116	43.9	95	88	0	0
214	53	1	71	3	1	1	2	1	0	13		1	0	0	0	0	101	2.5	115	42.6	95.5	77	0	0
215	39	0	59	1	1	0	0	1	0	2		1	0	0	0	0	78	2	139	4.26	102.8	85	0	0
216	45	0	55	1	1	0	2	1	0	9		0	0	0	0	0	56	0.8	146	5.43	103.5	111	0	0
217	50	0	89	2	1	0	2	0	0	4	1	1	0	0	0	0	36	0.9	136	4.12	108.9	120	1	0
218	39	1	64	2	1	0	0	0	0	4		0	0	0	0	0	63	3.1	141	4.6	109.2	120	0	0
219	47	1	78.6	2	1	0	0	1	0	9		1	0	1	0	1	148	4.8	128	37.3	96.9	50	0	0
220	35	1	65	2	1	0	0	1	0	3		1	0	0	1		97	2.8	144	4.8	109.2	90	0	0
221	26	0	47	2	0				0	1		1	0				81	3	123	38.6	97.9	88	0	0
222	47	0	76	1	1	0	2	1	0	3	1	0	0	0	0	1	126	3.4	142	5.79	98.2	46	1	0
223	53	0	68	1	0				0	3		0	0				74	1.3	137	4.3	100.7	83	0	0
224	50	1	75	2	0				0	3		1	0				89	4.5	115	40.8	97.6	91	0	0
225	47	1	88	2	0				0	8		1	0				57	3.8	133	4.09	98.1	117	0	0
226	28	1	68	3	0				0	2		0	0				87	1.8	127	5.03	105.5	107	0	0
227	43	0	64	1	0				0	3		1	0				83	2	140	5.41	104.3	77	0	0
228	56	1	80	3	1	0	0	1	0	3	1	1	0	0	0	0	59	3.9	141	4.21	101.6	110	1	0
229	25	0	48	2	0				0	8		0	0				74	2.2	144	4.2	101.8	99	0	0
230	36	0	60	1	1	0	0	0	0	2		1	0	2	0	0	93	2.6	145	3.33	102	70	0	0
231	39	0	70.6	2	1	1	0	1	0	1		1	0	0	0	0	78	5.2	149	5.2	107.8	85	0	0
232	36	0	61.6	2	1	0	1	0	0	6		0	0	0	0	0	98	2	128	4.06	105.2	66	0	0
233	25	0	83.1	3	1	0	0	1	0	1		0	0	0	0	0	85	1.4	152	5.76	106.7	84	0	0
234	40	0	63.5	0	1	0	2	1	1	1	1	0	0	0	0	0	119	4	139	4.79	105	51	1	0
235	31	0	61.2	1	1	0	0	0	0	4		1	0	0	0	0	97	2.3	106	49.6	99.9	69	0	0
236	43	0	87.1	2	0				0	2		1	0				83	1.7	141	5.12	105.3	77	0	0
237	33	1	1	0	0				0	1		1	0				87	2.4	136	5.2	104.1	104	0	0
238	27	0	60	1	0				0	4		0	0				75	2.8	144	4.08	98.1	96	0	0
239	41	0	59	2	1	0	0	1	0	10		0	0	0	0	0	76	1.2	142	4.82	100.5	87	0	0
240	33	0	94	2	1	0	2	1	0	10		0	0	0	0	0	71	1.9	138	4.52	102.1	99	0	0
241	23	0	60	1	1	1	0	1	0	1		1	0	1	0	1	123	4.1	138	4.3	104.3	55	0	0
242	40	0	61.2	1	1	0	0	0	0	1		1	0	0	0	0	89	3.2	115	37.2	96.7	72	0	0
243	25	0	47	2	1	0	0	2	0	1		0	0	0	0	1	74	1.9	144	4.99	99.7	99	0	0
244	34	0	58.8	1	1	1	0	2	0	2		0	0	0	0	0	63	2.2	148	3.8	103.1	114	0	0
245	25	0	77.9	2	1	0	2	2	0	2		0	0	0	0	0	65	0.7	143	3.8	102.2	116	0	0
246	31	0	79	2	1	0	0	1	0	2		1	0	1	0	0	78	2.99	136.7	4.63	102.3	90	0	0
247	24	1	79	2	0				0	3		0	0				97	3.8	140	3.8	108.1	96	0	0
248	30	0	54.8	3	0				0	2		0	0				83	3.1	137.9	3.89	101.2	112	0	0
249	28	1	61	3	1	0	0	1	0	2	2	0	0	2	0	0	78	2.6	143	4.6	100.8	120	0	2
250	35	0	70	2	1	1	0	0	0	3		0	0	0	0	0	104	4.9	149	5.52	106.4	62	0	0
251	46	0	51	1	1	1	0	1	0	4		0	0	0	0	0	73	2.3	148	6.77	100.8	89	0	0
252	39	0	99	3	0				0	3		1	0				67	2.2	134	5.5	99.6	102	0	0
253	50	1	65	2	1	0	0	1	0	1		1	0	1	0	0	66	2.7	148	3.88	108.9	110	0	0
254	38	0	97	2	1	1	2	1	0	3		1	0	0	0	0	51	1.4	148	4.71	107.8	119	0	0
255	50	1	66	2	0				0	4		0	0				97	2.4	111	34.46	96.7	82	0	0
256	53	0	56	1	1	1	0	1	0	5		1	0	2	0	0	87	4.2	128	3.2	105.2	69	0	0
257	39	1	87	2	1	0	0	1	0	3		0	0	0	0	0	56	1.2	134	2.43	105.7	124	0	0
258	56	0	67	1	1	1	0	1	0	5		1	0	0	0	0	69	3.9	126	3.4	105	89	0	0
259	25	0	45	3	0				0	3		0	0				66	1.8	123	3	100.5	114	0	0
260	36	1	69	0	1	0	0	1	0	3		0	0	0	0	0	98	4.4	143	5.4	93.6	88	0	0
261	40	0	82	0	1	0	0	0	0	4	1	0	0	0	0	0	120	3.5	144	4.8	105.7	51	1	0
262	54	0	75	2	1	1	0	0	0	4		0	0	0	0	0	73	2.4	143	7.6	109.2	84	0	0
263	41	1	72	2	1	0	0	0	0	3		0	0	0	0	0	91	1.7	135	3.24	99.6	94	0	0
264	27	0	55	2	1	0	0	2	0	8		1	0	1	0	0	88	3.1	116	41.4	96.8	80	0	0
265	25	0	56	3	1	1	0	2	0	6		0	0	0	0	0	94	2.9	132	6.6	109.1	74	0	0
266	32	0	70	3	1	0	0	2	0	2		1	0	0	0	0	74	4	129	3.34	102.3	95	0	0
267	31	1	70	1	1	0	1	1	0	1		0	0	0	0	0	89	1.7	140	5	101.9	102	0	0
268	34	0	56	2	1	1	0	1	0	5	1	0	0	0	0	1	112	2.6	117	44.95	94.8	57	1	0
269	38	0	62	2	1	1	0	2	0	2		0	0	1	0	0	159	3.9	114	35.6	95.9	37	0	0
270	23	1	56	2	1	1	0	1	0	8	2	1	0	1	0	0	111	4.6	109	51.09	91.3	83	0	2
271	28	1	51.4	1	1	1	0	2	0	12	2	0	0	0	0	1	116	4.5	119	36.16	93.3	46	0	2
272	36	1	58.6	2	0				0	2	1	0	0				113	3	122	34	97.8	75	1	0
273	38	1	67.3	2	1	0	0	2	1	1	1	0	0	0	0	0	59	1.7	141	4.28	104.5	123	1	0
274	30	0	56	2	1	0	0	0	1	1		1	0	1	0	0	77	2	131	3.32	103.6	92	0	0
275	37	1	64	3	1	1	0	1	0	3		1	0	1	0	0	98	2	139	3.2	101.8	88	0	0
276	36	0	49	1	0				0	2		0	0				86	3.3	127	5.06	102.6	77	0	0
277	29	0	59	3	1	0	0	0	1	4		1	0	0	0	0	82	2.3	136	2.68	105.7	86	0	0
278	44	0	61	1	1	1	0	2	1	3		1	0	0	0	0	133	2.1	107	60.92	96.6	44	0	0
279	31	1	78	2	1	1	0	1	0	7	2	0	0	0	0	0	138	4.9	123	34.56	100.6	60	0	2
280	35	1	68	3	0				0	8		0	0				65	5.2	141	4.23	101.4	121	0	0
281	38	0	59.5	1	1	0	0	2	0	16		0	0	0	0	0	138	1.8	138	7.51	97.8	43	0	0
282	23	0	57	3	0				0	3		0	0				80	4.3	142	4.6	100.1	92	0	0
283	34	0	68	2	1	0	0	2	0	3		0	0	0	0	0	102	2	145	5.43	100.4	64	0	0
284	26	0	59	2	0				0	9		0	0				107	3.5	148	4.32	101.6	63	0	0
285	28	1	62	1	0				0	2		0	0				75	3.4	129	5.49	99.5	121	0	0
286	34	0	64	3	1	0	0	0	0	2	2	0	0	0	0	0	120.2	3.3	142	5.1	101.2	52	0	2
287	23	0	55	1	1	0	2	0	0	7		0	0	0	0	0	89	2.2	143	5.3	105.7	81	0	0
288	37	0	58	1	0				0	3		0	0				67	3.2	139	4.39	103.1	104	0	0
289	28	0	46	2	0				1	2		0	0				76	1.2	140	4.51	104.4	94	0	0
290	30	0	62.5	2	0				0	4		0	0				82	2.6	145	4.91	108.2	85	0	0
291	29	0	66	2	0				0	2		0	0				81	1.2	136	6.1	105.3	87	0	0
292	21	1	3	3	0				0	2		1	0				87	2.3	143	4.02	109.1	112	0	0
293	35	0	55	1	1	0	0	0	1	2	2	0	0	1	0	0	113	4	128	34.74	95.9	56	0	2
294	33	0	60	3	1	1	0	0	1	2	2	0	0	0	0	0	123	3.7	110	42.52	95.2	51	0	2
295	28	1	63.5	1	0				0	3		0	0				81	1.6	140	4.82	104.4	117	0	0
296	58	1	67	3	1	0	2	0	0	6	2	0	0	0	0	0	79	3.5	132	4.41	101.7	99	0	2
297	31	0	52	2	0				0	4	1	0	0				121	3.5	117	3.8	95.4	53	1	0
298	44	1	77	1	1	0	0	1	0	8		0	0	0	0	0	81	2.3	138	4.5	102	106	0	0
299	36	1	63	1	0				0	8	1	0	0				81	1.2	137	6.18	104	111	1	0
300	27	0	49	2	0				0	5		0	0				76	1.4	140	4.51	106.2	95	0	0
301	33	0	58.5	1	0				0	6		0	0				82.1	2.9	144	4.95	107.2	83	0	0
302	34	0	50.8	1	0				0	8	1	0	0				86	3.5	111	48.38	92.4	78	1	0
303	30	0	50.8	1	1	1	0	1	0	4		1	0	0	0	0	71	2.6	145	4.43	102.1	101	0	0
304	36	0	61	2	1	0	0	1	0	2		0	0	0	0	0	137	3.9	139	5.3	96.5	44	0	0
305	29	0	51.6	3	1	1	2	0	0	5		0	0	0	0	0	89	2.4	141	5.5	105.7	78	0	0
306	72	1	67	2	1	0	2	1	0	4		1	0	1	0	0	115	1.5	105	65	99.3	58	0	0
307	43	1	75	2	1	0	0	0	0	7		1	0	1	0	0	127	3.2	119	38.8	98.1	62	0	0
308	34	1	65	3	0				0	3		0	0				90	2.8	118	27.6	100.2	99	0	0
309	43	0	77	0	0				0	13		0	0				125	3.9	117	32.1	107.7	47	0	0
310	42	0	78	1	1	1	2	1	0	2		0	0	0	0	0	88	3.6	116	41.3	99.6	73	0	0
311	48	1	67	1	1	1	0	0	0	4		1	0	0	0	1	84	1.1	102	20.4	105.3	99	0	0
312	35	0	63	1	1	0	0	1	0	3		1	0	0	0	0	101	1.5	113	24.3	95.8	64	0	0
313	26	1	54	3	0				0	3		0	0				91	2.3	110	45.4	97.3	103	0	0
314	46	0	77	3	1	0	2	1	0	3	1	0	0	0	0	0	125	3.6	130	30.33	98.5	46	1	0
315	40	0	80	3	1	1	2	1	0	4		0	0	0	0	0	87	2.6	111	84.37	92.2	74	0	0
316	35	0	84	2	1	1	0	0	0	5		1	0	1	0	0	71	2.1	140	4.43	103	98	0	0
317	30	0	56.5	2	0				0	2		1	0				104	2.4	146	5.52	104.2	64	0	0
318	34	0	59.9	1	0				0	3		0	0				87	1.9	145	4.96	101.8	77	0	0
319	35	0	62.3	2	0				0	7		1	0				71	1.9	138	4.52	102.3	98	0	0
320	32	0	85	2	0				0	2		0	0				97	3.2	108	49.14	99.7	69	0	0
321	24	0	55.5	2	0				0	6		1	0				78	2.4	144	4.01	101.2	94	0	0
322	36	0	91.8	1	1	0	0	0	0	6		0	0	0	0	0	126	3	147	6.09	98.8	49	0	0
323	23	1	65.2	2	1	0	0	2	0	6		0	0	0	0	0	81	1.3	137	6.19	104	120	0	0
324	40	0	83.9	2	1	0	0	0	0	8		1	0	0	0	1	66	1.9	143	4.06	100.5	104	0	0
325	38	0	58.9	2	0				0	4		0	0				89	2.7	140	5	101.8	73	0	0
326	32	0	56.8	2	0				0	2		0	0				71	5	139	4.63	102.3	100	0	0
327	28	1	58	3	0				0	2		0	0				76	2.1	138	4.73	104.2	121	0	0
328	40	1	78	3	0				0	1		0	0				94	3.9	142	7.6	97.2	91	0	0
329	29	0	67	2	0				0	3		0	0				90	2.4	145	4.26	99.4	77	0	0
330	50	1	79	2	1	0	0	1	0	7	1	0	0	0	0	1	146	5.4	113	46.28	92.2	50	1	0
331	37	0	63.7	0	0				0	2		0	0				48	3.7	155	34.9	99.1	121	0	0
332	40	1	79.2	1	0				0	3		0	0				108	2.1	119	39.4	96.6	77	0	0
333	41	1	68	1	1	0	0	0	0	6		0	0	0	0	0	120	2.7	111	44.9	94.8	67	0	0
334	32	0	89	3	1	0	0	1	0	2		0	0	1	0	1	73	2	140	6.77	100.5	97	0	0
335	25	0	58	1	0				0	4		0	0				90	1.6	112	41.2	94.2	78	0	0
336	39	0	74.3	2	0				0	4	1	0	0				127	2.2	119	38.8	97.6	48	1	0
337	35	0	59.9	1	0				0	7	2	1	0				125	4	112	50.68	98.8	50	0	2
338	36	1	67.9	1	1	1	0	1	0	2	1	0	0	0	0	1	114	4.1	117	44.36	94.1	74	1	0
339	45	1	59	2	1	0	0	0	0	4		0	0	0	0	0	101	3.9	106	44	97.4	81	0	0
340	30	0	80	1	1	0	0	0	0	6		0	0	0	0	0	85	2.3	117	45.2	99.8	81	0	0
341	43	0	80	1	1	0	0	0	0	3		0	0	0	0	0	108	4.3	102	47.1	98.5	56	0	0
342	28	1	67	1	1	0	0	1	1	4		0	0	0	0	0	133	1.1	105	40	100.2	64	0	0
343	59	1	99	0	0				1	1		0	0				127	1.3	119	39.9	99.8	56	0	0
344	50	1	67	0	0				1	2		0	0				79	2	98	34.8	97.9	104	0	0
345	71	0	59	0	1	1	2	1	1	2	2	1	0	0	1		120	4.4	110	52.26	90.4	42	0	2
346	50	1	66	0	0				0	1		0	0				89	3.4	100	39.2	97.3	91	0	0
347	54	1	64	1	1	0	0	0	0	5		0	0	0	0	0	106	1.4	110	37.3	99.2	72	0	0
348	39	0	68	2	1	0	0	1	0	3		0	0	0	0	0	88	3.2	109	39.6	98.9	74	0	0
349	46	0	67	1	0				0	2		0	0				53	2.6	112	35.7	100.9	112	0	0
350	25	0	40	0	0				0	2	2	1	0				154	4	118	43	98.7	41	0	2
351	22	1	69	3	1	0	0	0	0	3		0	0	0	0	0	73	2.3	119	34.61	99.6	127	0	0
352	40	0	72	3	1	0	0	0	0	2		0	0	0	0	1	79	1.1	117	30.9	97.1	84	0	0
353	45	0	69	3	1	1	0	0	0	6		0	0	0	0	1	86	3	118	39.74	90.1	73	0	0
354	31	0	58	0	0				0	2		0	0				93	1.8	110	24.6	96.7	73	0	0
355	41	1	78	1	1	0	0	0	0	3		0	0	0	0	1	91	4.2	152	27.5	99.1	94	0	0
356	27	0	59	2	1	0	0	0	0	3		0	0	1	0	0	155	4.9	110	43	98.5	40	0	0
357	32	1	66	3	0				0	2		0	0				104	2.3	118	41.4	100.5	84	0	0
358	37	0	70	1	1	0	0	1	0	2		0	0	0	0	0	94	5.1	127	26.2	84.2	69	0	0
359	35	0	69	2	0				0	2		0	0				86	4.5	115	34.7	96.5	78	0	0
360	28	1	64	3	0				0	2		0	0				88	5.7	113	45	98.9	106	0	0
361	53	1	71	1	1	0	0	0	0	2		0	0	0	0	1	126	4.4	119	36.6	93.3	59	0	0
362	29	0	55	2	1	0	2	0	1	1		0	0	0	0	1	106	2.6	105	42.7	98.9	63	0	0
363	24	1	58.5	1	1	1	0	1	0	7		0	0	0	0	1	36.6	0.9	136	4.3	108.9	155	0	0
364	31	1	78	0	0				0	2		0	0				44	2.7	114	24.1	100.1	140	0	0
365	23	0	61	3	1	0	0	1	0	2	1	0	0	0	0	0	119	3.5	117	52.32	95.9	57	1	0
366	60	0	67	1	1	0	0	0	0	4		0	0	0	0	0	76	2.3	140	4.98	103.3	77	0	0
367	37	1	68	2	1	0	0	0	0	2	2	0	0	0	0	1	89	1.4	142	5.54	103.7	99	0	2
368	68	0	65	1	1	0	0	0	0	2	1	0	0	0	0	0	130	3.9	116	44.9	99.3	39	1	0
369	33	0	66	3	1	1	0	0	0	4		0	0	1	0	0	140	4.7	112	44.05	96.2	44	0	0
370	28	0	70	2	0				0	5		0	0				89	5.4	143	6.56	92.2	78	0	0
371	32	0	67	2	1	0	2	1	0	4		0	0	0	0	0	69	3.9	134	4.5	106.1	103	0	0
372	34	1	75	3	1	0	0	0	0	7		1	0	0	0	0	65	1.3	127	4.23	104.7	122	0	0
373	34	1	65	0	0				0	2		0	0				78	2.4	138	4.83	100.5	116	0	0
374	43	0	56	2	1	1	1	2	1	1		0	0	0	0	1	147	4.3	126	37.83	96.9	39	0	0
375	62	1	78	3	1	0	0	0	0	2		0	0	0	0	0	124	2.5	124	32	99.6	57	0	0
376	48	1	69	0	0				0	4		1	0				98	2	141	3.4	102	82	0	0
377	35	0	63	0	1	0	0	1	1	1		1	0	0	0	1	86	3.4	145	5.01	104.5	78	0	0
378	27	1	64	2	1	1	1	1	0	4		0	0	0	0	0	77	2	140	4.32	103.6	121	0	0
379	46	0	78	1	1	0	0	0	0	3		0	0	0	0	0	78	4.2	143	4.34	101.2	82	0	0
380	41	1	82	2	0				0	5		1	0				93	2.2	142	4.43	102	91	0	0
381	35	0	81	1	0				0	5		1	0				73	3	145	5.02	101.3	95	0	0
382	54	0	79	2	1	0	0	0	0	4		0	0	1	0	1	138	1.8	149	7.41	98.2	39	0	0
383	30	0	63	1	1	1	1	2	0	6		0	0	1	0	1	65	2.5	133	4.84	102.7	112	0	0
384	44	0	70	2	0				0	3		0	0				81	2.9	136	4.8	106.5	79	0	0
385	29	0	56	2	1	0	2	1	0	3		0	0	0	0	0	89	4.6	141	4.5	108.2	78	0	0
386	47	0	62	1	1	0	0	1	0	4	1	1	0	0	0	1	149	4.9	114	53.26	95.9	37	1	0
387	34	1	58	2	0				0	7		0	0				101	2	124	5.34	100.5	86	0	0
388	27	0	57	2	1	0	1	1	0	5		0	0	0	0	1	75	4	145	5.49	99.7	96	0	0
389	38	0	64	0	1	0	2	1	0	3		0	0	0	1		107	3.5	142	4.34	101.4	59	0	0
390	51	0	76	2	1	0	2	1	0	6		0	0	0	0	0	83	2.1	145	4.9	102.3	74	0	0
391	42	0	60	1	1	0	2	1	0	2		0	0	0	1		98	3	144	4.8	104.7	64	0	0
392	22	0	56	0	0				0	3		0	0				90	3.2	118	34	100.4	80	0	0
393	35	1	60	3	0				0	4		0	0				85	1.4	142	5.6	107.6	106	0	0
394	49	1	74	1	1	0	1	0	0	6		0	0	0	0	0	135	3.3	117	39.4	94.2	56	0	0
395	26	0	60	2	1	1	1	0	0	3		0	0	1	0	0	81	2.3	112	44	96.1	88	0	0
396	33	0	70	1	0				0	2		0	0				91	2.2	117	45.81	97	74	0	0
397	29	0	52.6	3	1	0	0	1	0	3		0	0	0	0	0	84	2.9	115	40.99	105	83	0	0
398	31	0	66	2	1	1	2	1	0	3		0	0	0	0	1	135	4	117	46	91.5	46	0	0
399	30	0	58	3	0				0	2		0	0				112	3.7	126	30.9	94.2	59	0	0
400	34	0	59	0	0				0	5		0	0				77	3.5	116	41.73	97.4	89	0	0
401	32	1	78	1	0				0	8		0	0				128	5.5	127	30.87	94.1	66	0	0
402	36	1	78	1	1	0	1	0	0	11	2	0	0	0	0	0	90	3	126	35.3	98.8	98	0	2
403	44	1	83	1	0				0	6		0	0				133	2.4	114	42.3	96.2	58	0	0
404	37	0	58	1	1	0	2	2	0	7		0	0	0	0	0	80	2.2	124	31.2	97.6	84	0	0
405	32	0	58.6	1	0				0	6		0	0				78	4.2	127	29.4	96.6	89	0	0
406	29	0	63	1	0				0	6		0	0				80	1.5	113	39.9	95.7	88	0	0
407	25	0	69	1	1	0	0	1	0	9		0	0	0	0	0	97	2.6	115	38.5	98.8	72	0	0
408	39	1	74.3	2	1	0	1	0	0	7		1	0	0	0	0	90	3	128	35.3	98.8	96	0	0
409	35	0	57.9	1	1	1	1	0	0	10		0	0	1	0	0	106	3.6	124	31.2	97.5	61	0	0
410	48	1	76	1	0				0	2		0	0				87	2.8	126	27.1	100.6	95	0	0
411	64	1	66	2	1	1	0	1	0	8		0	0	0	0	0	92	4.5	122	38.1	98.2	80	0	0
412	30	0	65	2	1	0	0	0	0	6		0	0	1	0	0	120	4.4	110	52	90.6	54	0	0
413	36	0	62	0	0				0	5		0	0				121	3.5	116	45.9	96.3	51	0	0
414	28	1	63	3	1	0	0	1	0	1		0	0	0	0	0	87	2.6	125	27.7	100.8	107	0	0
